# Supplementary material for: “Lost in Transition”: Informational Needs of Sepsis Survivors and Their Relatives Across the Care Trajectory—A Qualitative Study
Source: J Clin Med. 2025 Dec 23;15(1):91. doi: 10.3390/jcm15010091 (PMC12787246; doi:10.3390/jcm15010091)
Supplement: Supplementary file 1 [file jcm-15-00091-s001.zip]

Archive with 1 entries (1 files):
- jcm-4030691-supplementary.pdf
